# Supplementary material for: Filling knowledge gaps in insect conservation by leveraging genetic data from public archives
Source: Database (Oxford). 2024 Jan 29;2024:baae002. doi: 10.1093/database/baae002 (PMC10878047; doi:10.1093/database/baae002)
Supplement: baae002_Supp [file baae002_supp.zip]

Archive with 7 entries (7 files):
- suppl_data/appendices-csv.pdf
- suppl_data/supplementary_figures...docx
- suppl_data/Table_S1_Odonata.docx
- suppl_data/Table_S2_Hymoneptera.docx
- suppl_data/Table_S3_Lepidoptera.docx
- suppl_data/Table_S4_Coleoptera.docx
- suppl_data/Table_S5_Column_Description.docx
